# Supplementary material for: Enhancing Visual Exploration through Augmented Gaze: High Acceptance of Immersive Virtual Biking by Oldest Olds
Source: Int J Environ Res Public Health. 2023 Jan 17;20(3):1671. doi: 10.3390/ijerph20031671 (PMC9914324; doi:10.3390/ijerph20031671)
Supplement: Supplementary file 1 [file ijerph-20-01671-s001.zip]

Archive with 1 entries (1 files):
- ijerph-2119054-supplementary.pdf
